# Supplementary material for: The Role of Extracellular Vesicles in Optic Nerve Injury: Neuroprotection and Mitochondrial Homeostasis
Source: Cells. 2022 Nov 22;11(23):3720. doi: 10.3390/cells11233720 (PMC9738450; doi:10.3390/cells11233720)
Supplement: Supplementary file 1 [file cells-11-03720-s001.zip]

Archive with 2 entries (2 files):
- Supple1B.TIF
- Supple1A.TIF
